# Supplementary material for: Accurate Chromosome Identification in the Prunus Subgenus Cerasus (Prunus pseudocerasus) and its Relatives by Oligo-FISH
Source: Int J Mol Sci. 2022 Oct 30;23(21):13213. doi: 10.3390/ijms232113213 (PMC9653872; doi:10.3390/ijms232113213)
Supplement: Supplementary file 1 [file ijms-23-13213-s001.zip]

Archive with 2 entries (2 files):
- Supplement figure.pdf
- Supplement table.xlsx
