# Supplementary material for: Accurate Chromosome Identification in the Prunus Subgenus Cerasus (Prunus pseudocerasus) and its Relatives by Oligo-FISH
Source: Int J Mol Sci. 2022 Oct 30;23(21):13213. doi: 10.3390/ijms232113213 (PMC9653872; doi:10.3390/ijms232113213)
Supplement: Supplementary file 1 [file ijms-23-13213-s001.zip › Supplement table.xlsx]

## Sheet: Supplementary Table S1
Supplementary Table S1 Primer information used in the oligos pool
Forward primer	Sequences 5`-3`	Reverse primer	Sequences 5`-3`
W1.F	TCACCATCCACTCTAAACAC	W1.R	ATGAGTGGAGGTGTAAAGTG
W2.F	ACCCTCACCTATCAACTCAA	W2.R	AGAGGTATAGTGGTCGGAAG
P1.F	ACTCCCACTCACCTATATCC	P1.R	TGGTAGGTGAGTGAGGTTAT
P2.F	CGTAACACTCCAATCACACA	P2.R	GAGTGGAAAGCGTTAGATAG
P3.F	ACTCTCACCTTTACTCCCAC	P3.R	TGTGGTAGTAGTGGGAGTAG
P4.F	ATCACACTCCAACTACAACC	P4.R	GTTTAGTGTAGAGGTGAGGG
P5.F	CCTAACACTCCAATCACACA	P5.R	GAGTGGAATTAGAGCGAGAG
P6.F	AATCAATACAAGCACCGAAC	P6.R	GTGTGATAGGTGGAGTAGAG
P7.F	TTTACTCGCCCTATATCCAC	P7.R	CTTGCTGATATGGGACTTGA
P8.F	CTCCATTTACCGTCCTATCT	P8.R	AGTAGGCAAGGTCAGATAAA

## Sheet: Supplementary Table S2
Supplementary Table S2 List of repetitive oligonucleotide probes developed in this study.
Oligo name	Origin	Length （bp）	Nucleotide Sequence and Fluorochrome Label	Tm （℃）	GC （%）
Oligo_5S.1	5S rDNA	58	FAM-5`ACTCGCTTAACTTCGGAGTTCTGATGGGATCCGGTGCATGTGAGTTGGTATGATCGCA3`	73	50
Oligo_5S.2	5S rDNA	55	FAM-5`ATGCAACACGAGGACTTCCCAGGAGGTCACCCATCCTAGTACTACTCTCGCCCAA3`	79	54
Oligo_18S.1	45S rDNA	58	TAMRA-5`GATACATTAGCATGGGATAACATCATAGGATTTCGGTCCTATTCTGTTGGCCTTCGGG3`	74	44
Oligo_18S.2	45S rDNA	50	TAMRA-5`AATCAGTTATAGTTTGTTTGATGGTATCTACTACTCGGATAACCGTAGTA3`	68	34
Oligo_18S.3	45S rDNA	50	TAMRA-5`TTTAGGACTCCGCCGGCACCTTATGAGAAATCAAAGTTTTTGGGTTCCGG3`	75	47
Oligo_18S.4	45S rDNA	50	TAMRA-5`GCCGCGGTAATTCCAGCTCCAATAGCGTATATTTAAGTTGTTGCAGTTAA3`	73	41
Oligos_102	satellite DNA	56	FAM-5`TGTTGCGTTCTCAGATATATAGGCATTTTACACTATAACTTACCGGTAAGATATGG3`	70	35
Oligos_149	satellite DNA	59	FAM-5`GGATGGAAAAGATCTGCAAAAACAAAACTGAACCGGTTCAGCTATACCAGTCTGTACAAC3`	74	40
Oligos_159	satellite DNA	59	FAM-5`AAACATGAATCAAAAAAACTAAACTGATTCAACAACACTTGTCTGTAGCGTGAGCTAGG3`	72	35

## Sheet: Supplementary Table S3
Supplementary Table S3 The relative length of mitotic metaphase chromosomes of Chinese cherry and its relatives
	Short (S)/Long (L) arm	P. pseudocerasus_HC	P. avium_Mazzard	P. persica
Chr_1	S	8.79±0.36	7.59±0.91	9.42±0.27
	L	10.31±0.32	10.18±0.88	10.87±0.41
Chr_2	S	5.01±0.69	4.96±0.67	5.80±0.47
	L	7.46±0.40	7.79±0.83	7.30±0.54
Chr_3	S	5.14±0.76	5.33±0.25	5.25±0.51
	L	6.72±0.66	6.99±0.39	6.50±0.46
Chr_4	S	4.25±0.71	4.84±0.61	4.21±0.54
	L	6.56±0.27	7.19±0.50	6.04±0.42
Chr_5	S	3.52±0.23	3.90±0.65	3.64±0.28
	L	6.31±0.22	6.12±0.70	6.01±0.30
Chr_6	S	5.84±0.73	5.56±0.58	6.44±0.41
	L	7.21±0.43	7.35±0.93	7.71±0.64
Chr_7	S	4.97±0.40	3.85±0.67	3.81±0.37
	L	7.07±0.48	7.38±0.69	7.13±0.47
Chr_8	S	4.03±0.45	4.50±0.50	3.74±0.45
	L	6.81±0.31	6.48±0.97	6.14±0.44

## Sheet: Supplementary Table S4
Supplementary Table S4 The materials have been used for high-throughput sequencing in this study.
Accessionname or Code	Species	Technology	Average length (bp)	Total reads (paired)	Origin （Location）
True cherry
BJ7	Prunus pseudocerasus Lindl.	Illumina HiSeq 2000	90	27638988	Bijie city, Guizhou province, China
BJ4	Prunus pseudocerasus Lindl.	Illumina HiSeq 2000	90	15288221	Nayong county, Guizhou province
CQhzz	Prunus pseudocerasus Lindl.	Illumina HiSeq 2000	90	18069527	Fuling, Chongqing city, China
PZB2	Prunus pseudocerasus Lindl.	Illumina HiSeq 2000	90	28600599	Pengzhou city, Sichuan province, China
XC1	Prunus pseudocerasus Lindl.	Illumina HiSeq 2000	90	24852606	Xichang city, Sichuan province, China
YX4	Prunus pseudocerasus Lindl.	Illumina HiSeq 2000	90	26025362	Yuxi city, Yunnan province, China
TL7	Prunus pseudocerasus Lindl.	Illumina HiSeq 2000	90	17990296	Taolong Tibetan autonomous village, Beichuan county, Sichuan province, China
QX13	Prunus pseudocerasus Lindl.	Illumina HiSeq 2000	90	26829111	Qingxi village, Guangyuan city, Sichuan province, China
RJJY	Prunus yedoensis Matsum.	Illumina HiSeq 2000	90	9633879	Beijing city, China
Napoleon	Prunus avium L.	Illumina HiSeq 2000	90	17018831	Zhengzhou fruit institute, Chinese academy of agriculture sciences
Mazzard	Prunus avium L.	Illumina HiSeq 2000	90	16775984
NC_98	Prunus campanulata Maxim	Illumina NextSeq 500	151	78402248	DRR169798
NC_21	Prunus cerasus L.	Illumina NextSeq 500	101	6806856	SRR8690421
Dwarf cherry
SSOL	Prunus humilis Bunge	Illumina HiSeq 2000	90	16704104	Songshan mountain, Henan province, China
GS501	Prunus tomentosa Thunb.	Illumina HiSeq 2000	90	15194695	Dingxi city, Gansu province, China
Closely related species
NC_44	Prunus armeniaca L.	Illumina HiSeq 2000	101	65000000	SRR5161944
NC_97	Prunus salicina Lindl.	Illumina HiSeq 4000	150	19538506	SRR10233497
NC_85	Prunus dulcis (Miller) D.A. Webb	Illumina HiSeq 2000	126	33731683	ERR3366585
NC_06	Prunus persica (L.) Batsch	Illumina HiSeq X Ten	150	24530986	SRR8303506
Distently related species
NC_45	Fragaria vesca Linn.	Illumina HiSeq 2000	140	14295750	SRR12536045
Note: The table cells with gray shading indicated that this samples were downloaded from the SRA database.

## Sheet: Supplementary Table S5
Supplementary Table S5 Overview of the assembly quality and characteristics of the genomes from Chinese cherry and its relatives.
Genome	Sequencing technology	Assembled genome
		Total length (Mb)	Assembly level	Contig N50 (Mb)	Scaffold N50 (Mb)
Cerasus
Prunus pseudocerasus	Illumina，Oxford Nanopore，Hi-C	300.2	chromosome	1.37	34.57
Prunus avium cv. Tieton	Illumina，Oxford Nanopore，Hi-C	344.29	chromosome	3.25	-
Prunus yedoensis var. nudiflora	Illumina，PacBio	319.21	scaffold	0.13	0.2
Prunus x yedoensis_spachiana	Illumina，PacBio	350.14	chromosome	1.15	-
Prunus x yedoensis_speciosa	Illumina，PacBio	339.97	chromosome	0.8	-
Closely related species
Prunus salicina cv.Sanyueli	Illumina ，PacBio，Hi-C	284.21	chromosome	1.78	32.3
Prunus armeniaca cv.Chuanzhihong	Illumina，PacBio	221.9	chromosome	1.02	-
Prunus dulcis cv. Texas	Illumina，Oxford Nanopore	227.6	chromosome	0.1	0.38
Prunus persica v2.0	Sanger，Illumina	227.4	chromosome	0.25	4
